# Supplementary material for: Locomotor adaptability in persons with unilateral transtibial amputation
Source: PLoS One. 2017 Jul 12;12(7):e0181120. doi: 10.1371/journal.pone.0181120 (PMC5507533; doi:10.1371/journal.pone.0181120)
Supplement: S1 File — (XLSX) [file pone.0181120.s001.xlsx]

## Sheet: Supporting Data
SubjID_Mag	Group	Condition	TT_SubGroup	StepLSym_Mag	StrideLSym_Mag	StanceDSym_Mag		SubjID_Adapt	Group_Adapt	Epoch	TT_SubGroup	StepLSym_A_Rate	StepLSym_D_Rate		DEMOGRAPHICS				KEY
1	1	1	1	0.0196878	0.019215	0.037823		1	1	1	1	-0.148746	0.17254		ID	Amp Level	Fast Belt Assignment		Group/Group_Adapt:	Condition:	Epoch:	TT_SubGroup
2	1	1	1	0.0441078	0.0001002	0.0294256		2	1	1	1	-0.169271	0.236473		1	AMP	R		1=amputee	1=Mag_PreSlow	1=Bin1-5	1=Prosthetic on Slow belt
3	1	1	1	0.027868	-0.0380074	0.0041054		3	1	1	1	-0.1401	0.203441		2	AMP	L		2=non-amputee	2=Mag_PreFast	2=Bin6-10	2=Prosthetic on Fast belt
4	1	1	2	-0.0645702	0.0194796	-0.0702306		4	1	1	2	-0.195768	0.0419694		3	AMP	R			3=Mag_SplitEarly	3=Bin11-15
5	1	1	2	-0.154416	0.0066346	-0.0240432		5	1	1	2	-0.333302	0.320961		4	AMP	L			4=Mag_SplitLate	4=Bin16-20
6	1	1	1	-0.0066244	0.0406934	0.012115		6	1	1	1	-0.329838	0.470485		5	AMP	L			5=Mag_PostEarly	5=Bin21-25
7	1	1	1	0.043066	-0.0211328	0.0220122		7	1	1	1	-0.172502	0.234953		6	AMP	L			6=Mag_PostLate	6=Bin26-30
8	1	1	2	0.003392	0.0481518	-0.0176908		8	1	1	2	-0.194312	0.152689		7	AMP	L				7=Bin31-35
9	1	1	2	-0.0600032	-0.02515	-0.056061		9	1	1	2	-0.215282	0.148914		8	AMP	R				8=Bin36-40
10	1	1	2	0.0379608	0.0320614	-0.059439		10	1	1	2	-0.0799806	0.117742		9	AMP	L				9=Bin41-45
11	2	1		-0.0519258	-0.006229	-0.0102374		11	2	1		-0.242324	0.192902		10	AMP	L				10=Bin46-50
12	2	1		-0.0154538	0.0005768	-0.0366132		12	2	1		-0.15842	0.16716		11	NON-AMP	L
13	2	1		0.0213174	-0.0018174	0.0001284		13	2	1		-0.342026	0.406695		12	NON-AMP	L
14	2	1		-0.003802	-0.0030946	0.0062888		14	2	1		-0.2619	0.234869		13	NON-AMP	R
15	2	1		-0.0231974	0.0015616	-0.0017296		15	2	1		-0.485955	0.327576		14	NON-AMP	L
16	2	1		-0.0383488	-0.005209	-0.0099274		16	2	1		-0.274485	0.153176		15	NON-AMP	L
17	2	1		-0.0303846	-0.0224764	-0.0007306		17	2	1		-0.290701	0.365325		16	NON-AMP	R
18	2	1		0.0085122	-0.027612	0.0148778		18	2	1		-0.345046	0.328807		17	NON-AMP	L
1	1	2	1	-0.112976	-0.0310972	0.0055748		1	1	2	1	-0.075992	0.119981		18	NON-AMP	R
2	1	2	1	-0.0108916	-0.0049748	0.0013244		2	1	2	1	-0.183365	0.260657
3	1	2	1	-0.139396	-0.0253386	-2e-05		3	1	2	1	-0.164134	0.128829
4	1	2	2	0.0008094	0.0153744	-0.0427088		4	1	2	2	-0.146588	0.0102692
5	1	2	2	-0.088817	0.0024988	-0.0164772		5	1	2	2	-0.29107	0.309262
6	1	2	1	-0.098519	0.0027096	0.0209736		6	1	2	1	-0.363357	0.302763
7	1	2	1	-0.0468202	-0.0348844	0.002824		7	1	2	1	-0.212821	0.465753
8	1	2	2	-0.0118378	0.0385816	0.0228942		8	1	2	2	-0.131774	0.157804
9	1	2	2	0.0231138	0.0088542	-0.0270492		9	1	2	2	-0.171504	0.132347
10	1	2	2	0.0558024	0.0371	-0.05238		10	1	2	2	-0.0743394	0.278587
11	2	2		-0.0075462	-0.00048	0.017895		11	2	2		-0.240299	0.213708
12	2	2		0.009776	-0.0102666	-0.0207312		12	2	2		-0.15561	0.239724
13	2	2		0.006678	-0.0072782	0.0063848		13	2	2		-0.322318	0.228334
14	2	2		0.0069568	0.007213	0.0064512		14	2	2		-0.191287	0.157385
15	2	2		-0.0071186	-0.000294	-0.0214194		15	2	2		-0.427258	0.2266
16	2	2		-0.0237152	-0.0046518	-0.0039544		16	2	2		-0.266149	0.140492
17	2	2		-0.0070028	-0.0207774	-0.005461		17	2	2		-0.290589	0.177104
18	2	2		-0.030752	-0.0133878	0.0241466		18	2	2		-0.358968	0.140487
1	1	3	1	-0.148746	0.25978	-0.227755		1	1	3	1	-0.0564532	0.081787
2	1	3	1	-0.169271	0.350837	-0.150736		2	1	3	1	-0.181095	0.261694
3	1	3	1	-0.1401	0.352871	-0.152627		3	1	3	1	-0.115947	0.171674
4	1	3	2	-0.195768	0.320613	-0.236794		4	1	3	2	-0.114473	0.0375816
5	1	3	2	-0.333302	0.39567	-0.119123		5	1	3	2	-0.324005	0.322142
6	1	3	1	-0.329838	0.242811	-0.241035		6	1	3	1	-0.463877	0.132939
7	1	3	1	-0.172502	0.208765	-0.278246		7	1	3	1	-0.138714	0.211348
8	1	3	2	-0.194312	0.352367	-0.207647		8	1	3	2	-0.113271	0.1473
9	1	3	2	-0.215282	0.27252	-0.271966		9	1	3	2	-0.14941	0.154515
10	1	3	2	-0.0799806	0.400428	-0.20629		10	1	3	2	-0.0129346	0.220523
11	2	3		-0.242324	0.261473	-0.213924		11	2	3		-0.229791	0.139789
12	2	3		-0.15842	0.108141	-0.369865		12	2	3		-0.129754	0.176811
13	2	3		-0.342026	0.319406	-0.180042		13	2	3		-0.340996	0.130336
14	2	3		-0.2619	0.318024	-0.162313		14	2	3		-0.210551	0.155853
15	2	3		-0.485955	0.256894	-0.144189		15	2	3		-0.373155	0.17013
16	2	3		-0.274485	0.28793	-0.193894		16	2	3		-0.247433	0.115886
17	2	3		-0.290701	0.632226	-0.162607		17	2	3		-0.256646	0.102041
18	2	3		-0.345046	0.363457	-0.0373314		18	2	3		-0.278047	0.0397434
1	1	4	1	0.0566846	0.352371	-0.15391		1	1	4	1	-0.060737	0.122748
2	1	4	1	-0.0778254	0.3906	-0.148177		2	1	4	1	-0.171612	0.184844
3	1	4	1	-0.061598	0.342673	-0.191881		3	1	4	1	-0.121758	0.113277
4	1	4	2	0.0116924	0.44567	-0.168826		4	1	4	2	-0.126059	0.0276516
5	1	4	2	-0.154608	0.32715	-0.232296		5	1	4	2	-0.28929	0.289205
6	1	4	1	-0.0648518	0.332068	-0.201452		6	1	4	1	-0.460577	0.078473
7	1	4	1	0.0022592	0.329422	-0.184894		7	1	4	1	-0.147601	0.170196
8	1	4	2	0.0439272	0.429614	-0.140134		8	1	4	2	-0.106164	0.23207
9	1	4	2	-0.076881	0.392889	-0.167328		9	1	4	2	-0.107964	0.110726
10	1	4	2	0.0367342	0.39297	-0.198203		10	1	4	2	-0.0151942	0.190448
11	2	4		-0.0622062	0.394145	-0.13373		11	2	4		-0.174016	0.136781
12	2	4		-0.0499462	0.308268	-0.229413		12	2	4		-0.111158	0.16303
13	2	4		-0.154662	0.363033	-0.157072		13	2	4		-0.330838	0.0818348
14	2	4		-0.0506674	0.336653	-0.178228		14	2	4		-0.191713	0.163827
15	2	4		-0.051917	0.357233	-0.179915		15	2	4		-0.343828	0.124915
16	2	4		-0.0330732	0.366408	-0.199091		16	2	4		-0.266987	0.101952
17	2	4		-0.0970496	0.714621	-0.147039		17	2	4		-0.243145	0.103343
18	2	4		-0.108562	0.349673	-0.09956		18	2	4		-0.277993	0.0409002
1	1	5	1	0.17254	0.0779726	0.085916		1	1	5	1	-0.060219	0.058074
2	1	5	1	0.236473	0.0939022	0.0584484		2	1	5	1	-0.126303	0.126599
3	1	5	1	0.203441	0.0632924	0.08514		3	1	5	1	-0.0743576	0.10671
4	1	5	2	0.0419694	0.179193	-0.0055386		4	1	5	2	-0.135787	-0.0387546
5	1	5	2	0.320961	0.0265484	-0.04341		5	1	5	2	-0.29121	0.289449
6	1	5	1	0.470485	0.028504	-0.014369		6	1	5	1	-0.218433	0.153385
7	1	5	1	0.234953	0.153548	0.125248		7	1	5	1	-0.159636	0.122245
8	1	5	2	0.152689	0.0827806	0.0223856		8	1	5	2	-0.143092	0.396347
9	1	5	2	0.148914	0.155637	-0.0186574		9	1	5	2	-0.115356	0.099017
10	1	5	2	0.117742	0.183495	0.0232884		10	1	5	2	-0.0462228	0.136117
11	2	5		0.192902	0.122916	0.002349		11	2	5		-0.153069	0.175215
12	2	5		0.16716	0.055051	-0.0120302		12	2	5		-0.0875552	0.145536
13	2	5		0.406695	0.0535132	0.0366012		13	2	5		-0.52533	0.0424292
14	2	5		0.234869	0.0415216	0.003597		14	2	5		-0.191861	0.161706
15	2	5		0.327576	0.108473	0.0447418		15	2	5		-0.26133	0.105885
16	2	5		0.153176	0.107847	0.0102078		16	2	5		-0.240727	0.0923868
17	2	5		0.365325	0.189446	0.0891646		17	2	5		-0.252664	0.0752096
18	2	5		0.328807	0.10578	0.0056268		18	2	5		-0.238698	0.100409
1	1	6	1	0.0685678	0.033546	0.0540436		1	1	6	1	-0.0637286	0.0848838
2	1	6	1	0.110656	0.022076	0.023608		2	1	6	1	-0.185329	0.150072
3	1	6	1	0.0971258	-0.0250228	0.0132818		3	1	6	1	-0.0985278	0.110734
4	1	6	2	-0.0082596	0.031417	-0.049491		4	1	6	2	-0.131033	0.0434968
5	1	6	2	-0.0680638	-0.042256	-0.0743622		5	1	6	2	-0.271575	0.0550316
6	1	6	1	0.0990766	0.0277592	0.0393154		6	1	6	1	-0.218159	0.130808
7	1	6	1	0.0889858	-0.03031	-0.017658		7	1	6	1	-0.13251	0.126852
8	1	6	2	0.082152	0.0200272	-0.046749		8	1	6	2	-0.114095	0.466365
9	1	6	2	0.0169966	-0.0089512	-0.0423108		9	1	6	2	-0.123224	0.100097
10	1	6	2	0.0536264	0.0507924	-0.0245632		10	1	6	2	-0.0193454	0.0866998
11	2	6		0.0210564	0.0087836	-0.0090188		11	2	6		-0.16005	0.185496
12	2	6		0.0499378	-0.0007124	-0.0234924		12	2	6		-0.102942	0.121172
13	2	6		0.0330554	0.0258038	-0.006541		13	2	6		-0.33419	0.064572
14	2	6		0.037469	0.0349412	0.0255474		14	2	6		-0.197752	0.24585
15	2	6		0.117355	0.0110294	-0.0481426		15	2	6		-0.233925	0.186926
16	2	6		0.012991	-0.001545	-0.004913		16	2	6		-0.216657	0.106152
17	2	6		-0.041634	-0.00448	0.0065562		17	2	6		-0.236122	0.0886104
18	2	6		0.087112	-0.0147066	0.022379		18	2	6		-0.272798	0.0267368
								1	1	7	1	-0.0557036	0.0890678
								2	1	7	1	-0.179743	0.110857
								3	1	7	1	-0.088913	0.095494
								4	1	7	2	-0.0610164	-0.058393
								5	1	7	2	-0.279178	0.0442706
								6	1	7	1	-0.256803	0.110432
								7	1	7	1	-0.160047	0.142408
								8	1	7	2	-0.107021	0.33532
								9	1	7	2	-0.101625	0.0222596
								10	1	7	2	-0.055435	0.0860836
								11	2	7		-0.164438	0.142298
								12	2	7		-0.109984	0.157091
								13	2	7		-0.310349	0.0456844
								14	2	7		-0.173257	0.176358
								15	2	7		-0.240723	0.0838034
								16	2	7		-0.193901	0.0613488
								17	2	7		-0.218921	0.0541424
								18	2	7		-0.266798	0.0810626
								1	1	8	1	-0.0476364	0.0600324
								2	1	8	1	-0.193148	0.167957
								3	1	8	1	-0.0718302	0.0969164
								4	1	8	2	-0.102366	-0.0069674
								5	1	8	2	-0.273295	-0.0148062
								6	1	8	1	-0.159376	0.104035
								7	1	8	1	-0.188413	0.161663
								8	1	8	2	-0.0938224	0.255709
								9	1	8	2	-0.0819156	0.0915484
								10	1	8	2	-0.0131826	0.0733362
								11	2	8		-0.168524	0.134727
								12	2	8		-0.138355	0.112058
								13	2	8		-0.277706	0.0574218
								14	2	8		-0.175901	0.221876
								15	2	8		-0.221703	0.10387
								16	2	8		-0.211961	0.065458
								17	2	8		-0.220674	0.0709838
								18	2	8		-0.238845	0.018468
								1	1	9	1	-0.0991028	0.0717622
								2	1	9	1	-0.123138	0.169979
								3	1	9	1	-0.0576198	0.106549
								4	1	9	2	-0.0946614	0.0154472
								5	1	9	2	-0.31221	-0.0337276
								6	1	9	1	-0.239753	0.159474
								7	1	9	1	-0.17444	0.100829
								8	1	9	2	-0.0832916	0.191668
								9	1	9	2	-0.102189	0.0558946
								10	1	9	2	0.0408936	0.107144
								11	2	9		-0.138911	0.128681
								12	2	9		-0.128183	0.12558
								13	2	9		-0.270004	0.0421518
								14	2	9		-0.156585	0.126746
								15	2	9		-0.218338	0.116855
								16	2	9		-0.178554	0.0519148
								17	2	9		-0.199189	0.0588696
								18	2	9		-0.246577	0.0976566
								1	1	10	1	-0.10654	0.0922974
								2	1	10	1	-0.101218	0.119961
								3	1	10	1	-0.070574	0.071628
								4	1	10	2	-0.0982816	0.0345054
								5	1	10	2	-0.231027	-0.0168218
								6	1	10	1	-0.238688	0.107293
								7	1	10	1	-0.122377	0.14426
								8	1	10	2	-0.0468506	0.181491
								9	1	10	2	-0.0762624	0.0696882
								10	1	10	2	-0.0749674	0.077321
								11	2	10		-0.121219	0.114981
								12	2	10		-0.115131	0.106222
								13	2	10		-0.257071	0.0725994
								14	2	10		-0.188204	0.0842434
								15	2	10		-0.184922	0.121244
								16	2	10		-0.14568	0.0575612
								17	2	10		-0.194755	0.04547
								18	2	10		-0.261807	0.050317
